# Supplementary material for: Human contributions to global soundscapes are less predictable than the acoustic rhythms of wildlife
Source: Nat Ecol Evol. 2025 Jul 9;9(9):1585–98. doi: 10.1038/s41559-025-02786-5 (PMC12420389; doi:10.1038/s41559-025-02786-5)
Supplement: Supplementary file 4 — Supplementary Tables 1–3. [file 41559_2025_2786_MOESM4_ESM.xlsx]

## Sheet: TableS1
Supplementary Table 1. Manual annotations and BirdNET detections for selected 3-second clips from two natural and two urban sites.
To validate the classification of sounds to individual bird species, we asked an experienced ornithologist to listen through a material of 615 sound clips (rec_id) from two natural and two urban sites (site) – while annotating all sounds detected. The table summarizes the match between the original BirdNET-based classification (target species), the confidence associated with the original identifi…
rec_id	site	target_species	confidence	correct	manual
204527	618	Acrocephalus_scirpaceus	0.104	0	no_bird
204858	714	Falco_peregrinus	0.347	0	no_bird
204583	618	Gallinago_gallinago	0.842	0	no_bird
204743	666	Muscicapa_striata	0.934	1	Muscicapa_striata
204652	618	Troglodytes_troglodytes	1	1	Troglodytes_troglodytes
205117	761	Streptopelia_decaocto	0.965	0	Columba_palumbus
205044	761	Grus_grus	0.916	1	Grus_grus
204982	761	Aythya_fuligula	0.219	0	Columba_palumbus,Corvus_cornix,Corvus_corone
204564	618	Coturnix_coturnix	0.904	1	Sylvia_atricapilla,Coturnix_coturnix
205127	761	Tringa_ochropus	0.843	0	Parus_major
204949	714	Tringa_totanus	0.406	0	no_bird
204599	618	Mareca_penelope	0.113	0	Accipiter_gentilis
204792	714	Accipiter_gentilis	0.847	0	Strix_aluco
204877	714	Larus_fuscus	0.211	0	no_bird
205097	761	Pluvialis_squatarola	0.824	0	no_bird
205019	761	Dendrocopos_leucotos	0.348	0	Parus_major
204924	714	Psittacula_krameri	0.39	0	Turdus_merula,Parus_major
204730	666	Ixobrychus_minutus	0.142	0	no_bird
204585	618	Garrulus_glandarius	0.999	1	Garrulus_glandarius,Parus_major
204745	666	Numenius_arquata	0.215	0	Turdus_merula
205029	761	Falco_columbarius	0.741	0	Falco_tinnunculus
204914	714	Pica_pica	1	1	Pica_pica,Turdus_merula
204967	761	Anas_acuta	0.13	0	no_bird
204907	714	Phalacrocorax_carbo	0.246	0	Passer_domesticus
204732	666	Locustella_luscinioides	0.915	0	no_bird
204956	714	Vanellus_vanellus	0.639	0	Sturnus_vulgaris
204539	618	Apus_apus	0.153	0	Aegithalos_caudatus
204679	666	Caprimulgus_europaeus	0.139	0	no_bird
204686	666	Chroicocephalus_ridibundus	0.22	0	no_bird
204581	618	Fringilla_montifringilla	0.984	1	Corvus_corax,Parus_major,Fringilla_montifringilla,Spinus_spinus
204790	666	Vanellus_vanellus	0.627	0	Parus_major,Erithacus_rubecula,Sitta_europaea,Poecile_palustris
204980	761	Athene_noctua	0.839	0	no_bird
204741	666	Motacilla_cinerea	0.795	1	Motacilla_cinerea
204718	666	Ficedula_albicollis	1	1	Fringilla_coelebs,Ficedula_albicollis
205037	761	Fringilla_montifringilla	0.887	0	no_bird
205104	761	Pyrrhocorax_graculus	0.593	0	Anas_platyrhynchos
204650	618	Tringa_ochropus	0.718	1	Parus_major,Tringa_ochropus
204728	666	Grus_grus	0.777	0	Dendrocopos_major,Fringilla_coelebs,Parus_major,Certhia_brachydactyla
205086	761	Phalacrocorax_carbo	0.376	0	Aegithalos_caudatus,Turdus_merula
205079	761	Pandion_haliaetus	0.154	0	no_bird
204899	714	Nycticorax_nycticorax	0.791	0	no_bird
204817	714	Branta_canadensis	0.886	1	Branta_canadensis,Erithacus_rubecula
204864	714	Gallinago_gallinago	0.25	0	no_bird
204766	666	Pyrrhula_pyrrhula	0.22	0	Turdus_philomelos
204974	761	Anthus_trivialis	0.936	0	Turdus_merula
204883	714	Lophophanes_cristatus	0.932	0	Hirundo_rustica,Alcedo_atthis
204558	618	Columba_palumbus	0.992	1	Columba_palumbus
204827	714	Charadrius_hiaticula	0.232	0	Pica_pica,Parus_major
205050	761	Ixobrychus_minutus	0.744	0	no_bird
204637	618	Serinus_serinus	0.389	0	Cyanistes_caeruleus,Troglodytes_troglodytes,Parus_major
204885	714	Lullula_arborea	0.471	0	Chloris_chloris
204577	618	Falco_peregrinus	0.488	0	Parus_major,Dendrocoptes_medius
204778	666	Sylvia_atricapilla	0.95	1	Sylvia_atricapilla,Cuculus_canorus
204839	714	Corvus_corone	0.967	1	Corvus_corone,Cyanistes_caeruleus
204644	618	Strix_aluco	0.999	1	Strix_aluco
205052	761	Lanius_collurio	0.347	0	Sylvia_atricapilla,Phylloscopus_collybita,Phoenicurus_phoenicurus
204757	666	Phylloscopus_sibilatrix	0.972	1	Parus_major,Phylloscopus_sibilatrix,Cyanistes_caeruleus,Fringilla_coelebs
204629	618	Psittacula_krameri	0.191	0	no_bird
204706	666	Dendrocopos_leucotos	0.717	0	Parus_major,Dendrocopos_major
204804	714	Anas_acuta	0.396	0	Anas_platyrhynchos
204697	666	Corvus_monedula	0.101	0	Parus_major,Fringilla_coelebs
204881	714	Locustella_luscinioides	0.843	0	no_bird
204619	618	Phylloscopus_sibilatrix	0.998	1	Phylloscopus_sibilatrix
204727	666	Gavia_arctica	0.139	0	Turdus_philomelos,Fringilla_coelebs
205084	761	Periparus_ater	0.901	1	Periparus_ater
204783	666	Turdus_iliacus	0.973	1	Turdus_iliacus,Turdus_philomelos
204543	618	Branta_leucopsis	0.15	0	Corvus_corax
205038	761	Fulica_atra	0.985	0	no_bird
204993	761	Charadrius_dubius	0.266	0	no_bird
204866	714	Garrulus_glandarius	0.992	1	Garrulus_glandarius
204659	666	Acanthis_cabaret	0.1	0	Erithacus_rubecula
205001	761	Coccothraustes_coccothraustes	1	1	Parus_major,Coccothraustes_coccothraustes
205063	761	Lymnocryptes_minimus	0.105	0	Corvus_corone,Corvus_cornix
204717	666	Falco_tinnunculus	0.113	0	Parus_major
204764	666	Poecile_palustris	0.995	1	Poecile_palustris
204976	761	Ardea_alba	0.124	1	Ardea_alba,Parus_major
204989	761	Carduelis_carduelis	0.971	1	Carduelis_carduelis
204799	714	Aegithalos_caudatus	0.981	1	Aegithalos_caudatus,Parus_major
204942	714	Sylvia_borin	0.911	0	Turdus_merula,Parus_major,Sylvia_atricapilla,Troglodytes_troglodytes
204592	618	Locustella_luscinioides	0.748	0	no_bird
205065	761	Mareca_strepera	0.856	0	no_bird
204670	666	Anthus_trivialis	0.679	0	Parus_major
205130	761	Turdus_iliacus	0.991	1	Turdus_iliacus
205012	761	Cuculus_canorus	0.394	0	no_bird
204530	618	Aix_galericulata	0.214	0	Phylloscopus_collybita
204785	666	Turdus_philomelos	0.973	1	Fringilla_coelebs,Turdus_philomelos,Parus_major,Muscicapa_striata
204545	618	Calidris_alpina	0.911	0	Phylloscopus_sibilatrix
204995	761	Chloris_chloris	0.883	0	Parus_major,Sylvia_curruca
204931	714	Saxicola_rubicola	0.732	1	Phoenicurus_ochruros,Saxicola_rubicola
205022	761	Dryobates_minor	0.667	0	Cyanistes_caeruleus
204908	714	Phasianus_colchicus	0.83	0	no_bird
205020	761	Dendrocopos_major	0.999	1	Dendrocopos_major,Cyanistes_caeruleus
204968	761	Anas_crecca	0.925	0	no_bird
204532	618	Alopochen_aegyptiaca	0.457	0	Corvus_corax
204739	666	Milvus_milvus	0.108	0	Parus_major,Turdus_viscivorus
205132	761	Turdus_philomelos	0.989	1	Turdus_philomelos
204672	666	Ardea_cinerea	0.36	0	no_bird
205010	761	Coturnix_coturnix	0.997	1	Coturnix_coturnix
205005	761	Corvus_corax	0.468	1	Corvus_corax
204646	618	Sylvia_borin	0.463	0	Troglodytes_troglodytes,Phylloscopus_collybita,Sylvia_atricapilla
204878	714	Larus_michahellis	0.401	0	Cyanistes_caeruleus
204933	714	Sitta_europaea	0.954	1	Sitta_europaea
205098	761	Podiceps_auritus	0.103	0	Turdus_merula
205128	761	Tringa_totanus	0.35	0	Turdus_merula,Corvus_corone,Corvus_cornix,Columba_palumbus
204781	666	Tringa_ochropus	0.323	0	Parus_major
204940	714	Sturnus_vulgaris	0.973	1	Sturnus_vulgaris
204590	618	Hirundo_rustica	0.162	0	Parus_major,Carduelis_carduelis
205003	761	Columba_oenas	0.739	0	Columba_palumbus,Parus_major,Streptopelia_decaocto
204541	618	Ardea_cinerea	0.956	0	no_bird
204991	761	Certhia_brachydactyla	0.878	1	Dendrocopos_major,Parus_major,Certhia_brachydactyla
204704	666	Cygnus_cygnus	0.184	0	no_bird
204935	714	Spinus_spinus	0.978	1	Spinus_spinus,Poecile_montanus
204806	714	Anas_platyrhynchos	0.994	1	Anas_platyrhynchos
205061	761	Luscinia_megarhynchos	0.727	0	Sylvia_atricapilla
205118	761	Streptopelia_turtur	0.423	0	Parus_major,Columba_palumbus
204528	618	Actitis_hypoleucos	0.508	0	Parus_major
204857	714	Erithacus_rubecula	1	1	Erithacus_rubecula,Turdus_merula
204892	714	Milvus_milvus	0.981	1	Milvus_milvus
204610	618	Oenanthe_oenanthe	0.204	0	no_bird
205072	761	Motacilla_cinerea	0.766	1	Motacilla_cinerea
204698	666	Coturnix_coturnix	0.338	0	no_bird
205046	761	Haliaeetus_albicilla	0.12	0	Dryocopus_martius
204605	618	Motacilla_cinerea	0.935	0	no_bird
204566	618	Curruca_communis	0.627	0	Sylvia_atricapilla,Phylloscopus_collybita
204620	618	Phylloscopus_trochilus	0.287	0	Turdus_merula,Troglodytes_troglodytes,Phylloscopus_collybita
204843	714	Cuculus_canorus	0.75	0	no_bird
204758	666	Pica_pica	0.231	0	no_bird
204661	666	Accipiter_gentilis	0.958	0	no_bird
204845	714	Curruca_curruca	0.7	1	Cyanistes_caeruleus,Sylvia_curruca,Turdus_merula
204926	714	Rallus_aquaticus	0.661	0	no_bird
204830	714	Ciconia_ciconia	0.108	0	no_bird
204916	714	Picus_viridis	1	1	Picus_viridis
204603	618	Milvus_milvus	0.511	0	Erithacus_rubecula
204777	666	Strix_aluco	0.997	1	Strix_aluco
204578	618	Falco_tinnunculus	0.516	0	Turdus_philomelos,Cyanistes_caeruleus,Turdus_merula
204663	666	Aegithalos_caudatus	0.999	1	Aegithalos_caudatus,Parus_major
204954	714	Turdus_pilaris	0.726	1	Turdus_pilaris
204684	666	Charadrius_hiaticula	0.282	0	no_bird
204832	714	Circus_cyaneus	0.789	0	Phylloscopus_collybita,Sylvia_atricapilla
204601	618	Mergus_merganser	0.187	0	no_bird
205059	761	Loxia_curvirostra	0.359	0	Dendrocoptes_medius,Sturnus_vulgaris
204638	618	Sitta_europaea	0.998	1	Sitta_europaea
204557	618	Columba_oenas	0.962	0	Columba_palumbus,Troglodytes_troglodytes,Sylvia_atricapilla,Parus_major,Turdus_merula,Turdus_philomelos
204828	714	Chloris_chloris	0.996	1	Pica_pica,Chloris_chloris,Parus_major
204622	618	Picus_canus	0.909	1	Picus_canus
204818	714	Branta_leucopsis	0.695	0	Corvus_corone
204841	714	Corvus_monedula	0.821	0	no_bird
205106	761	Rallus_aquaticus	0.947	0	no_bird
204665	666	Alcedo_atthis	0.519	0	Parus_major
204612	618	Parus_major	0.974	1	Parus_major,Chloris_chloris
204890	714	Mergus_merganser	0.142	0	Anas_platyrhynchos
205070	761	Milvus_milvus	0.738	0	Fringilla_coelebs
204770	666	Remiz_pendulinus	0.143	0	Erithacus_rubecula,Dendrocopos_major
204955	714	Turdus_viscivorus	0.999	0	Corvus_corone,Troglodytes_troglodytes,Phylloscopus_collybita,Turdus_merula
204685	666	Chloris_chloris	0.373	0	Erithacus_rubecula
204837	714	Corvus_corax	0.77	1	Corvus_corax
204627	618	Poecile_palustris	0.997	1	Poecile_palustris
204683	666	Charadrius_dubius	0.458	0	Turdus_philomelos
204759	666	Picus_canus	0.71	0	Parus_major,Cyanistes_caeruleus,Fringilla_coelebs,Dryocopus_martius
204552	618	Chroicocephalus_ridibundus	0.325	0	Corvus_corone
204617	618	Phoenicurus_phoenicurus	0.873	1	Phylloscopus_collybita,Phoenicurus_phoenicurus
204664	666	Alauda_arvensis	0.195	0	no_bird
204699	666	Cuculus_canorus	0.959	1	Cuculus_canorus
204953	714	Turdus_philomelos	0.993	1	Turdus_philomelos,Corvus_corone
204819	714	Bucephala_clangula	0.197	0	Dryocopus_martius
204681	666	Certhia_brachydactyla	0.974	1	Certhia_brachydactyla,Parus_major,Cyanistes_caeruleus
205077	761	Nycticorax_nycticorax	0.84	0	no_bird
204897	714	Nucifraga_caryocatactes	0.965	0	Garrulus_glandarius,Parus_major
204604	618	Motacilla_alba	0.724	1	Motacilla_alba
204829	714	Chroicocephalus_ridibundus	0.76	0	Turdus_merula
204550	618	Charadrius_hiaticula	0.135	0	no_bird
204951	714	Turdus_iliacus	0.994	1	Turdus_iliacus
204844	714	Curruca_communis	0.699	0	Parus_major,Phylloscopus_collybita,Turdus_merula
205058	761	Lophophanes_cristatus	0.707	0	Cyanistes_caeruleus,Parus_major
204639	618	Spatula_clypeata	0.225	0	no_bird
204772	666	Serinus_serinus	0.118	1	Dendrocopos_major,Parus_major,Poecile_palustris,Serinus_serinus
204579	618	Ficedula_hypoleuca	0.5	0	Phylloscopus_collybita,Sylvia_atricapilla
204586	618	Grus_grus	0.476	0	no_bird
204746	666	Nycticorax_nycticorax	0.398	0	no_bird
204761	666	Pluvialis_apricaria	0.413	0	no_bird
204537	618	Anthus_pratensis	0.103	0	no_bird
204909	714	Phoenicurus_ochruros	1	1	Phoenicurus_ochruros,Turdus_merula
205081	761	Parus_major	0.999	1	Parus_major,Cyanistes_caeruleus
205004	761	Columba_palumbus	0.999	1	Columba_palumbus
205137	761	Vanellus_vanellus	0.299	0	Strix_aluco
204677	666	Buteo_buteo	0.875	1	Buteo_buteo
204703	666	Cyanistes_caeruleus	0.995	1	Cyanistes_caeruleus
204710	666	Dryocopus_martius	0.999	1	Dryocopus_martius,Parus_major,Troglodytes_troglodytes
204988	761	Caprimulgus_europaeus	0.641	0	no_bird
204798	714	Actitis_hypoleucos	0.858	0	no_bird
204934	714	Spatula_querquedula	0.142	0	Turdus_merula,Troglodytes_troglodytes,Pica_pica
204705	666	Delichon_urbicum	0.122	0	Cyanistes_caeruleus,Parus_major
204852	714	Dryocopus_martius	0.751	0	no_bird
204720	666	Ficedula_parva	0.934	0	Sylvia_atricapilla,Oriolus_oriolus,Muscicapa_striata,Turdus_merula
205039	761	Gallinago_gallinago	0.596	0	no_bird
204658	618	Vanellus_vanellus	0.491	0	Cyanistes_caeruleus,Poecile_palustris,Sitta_europaea
205085	761	Pernis_apivorus	0.664	0	no_bird
205119	761	Strix_aluco	0.996	1	Strix_aluco
204850	714	Dendrocoptes_medius	0.999	1	Dendrocoptes_medius,Pica_pica,Sitta_europaea,Cyanistes_caeruleus,Chloris_chloris,Coccothraustes_coccothraustes
204529	618	Aegithalos_caudatus	1	1	Aegithalos_caudatus
204722	666	Fringilla_montifringilla	0.309	1	Fringilla_montifringilla,Parus_major
205129	761	Troglodytes_troglodytes	0.998	1	Troglodytes_troglodytes
204597	618	Luscinia_megarhynchos	0.912	1	Erithacus_rubecula,Luscinia_megarhynchos
204947	714	Tringa_nebularia	0.527	0	Turdus_merula,Fringilla_coelebs
204765	666	Prunella_modularis	0.85	1	Prunella_modularis,Coccothraustes_coccothraustes
204712	666	Emberiza_calandra	0.15	0	no_bird
205064	761	Mareca_penelope	0.248	0	no_bird
205017	761	Cygnus_olor	0.811	0	no_bird
204763	666	Poecile_montanus	0.667	0	no_bird
204879	714	Limosa_limosa	0.14	0	Turdus_merula,Buteo_buteo,Coccothraustes_coccothraustes
204886	714	Luscinia_megarhynchos	1	1	Luscinia_megarhynchos
205099	761	Podiceps_cristatus	0.267	0	Parus_major
205083	761	Perdix_perdix	0.909	0	no_bird
204784	666	Turdus_merula	0.981	1	Turdus_merula
205027	761	Emberiza_schoeniclus	0.679	0	Garrulus_glandarius,Corvus_corone,Corvus_cornix
204969	761	Anas_platyrhynchos	0.983	1	Anas_platyrhynchos
204701	666	Curruca_curruca	0.364	0	Fringilla_coelebs
204994	761	Charadrius_hiaticula	0.776	0	Turdus_merula
204544	618	Buteo_buteo	0.992	1	Buteo_buteo
204738	666	Milvus_migrans	0.102	0	Fringilla_coelebs,Erithacus_rubecula
204803	714	Alopochen_aegyptiaca	0.904	1	Alopochen_aegyptiaca
204971	761	Anser_anser	0.788	0	no_bird
204570	618	Dendrocopos_major	0.99	1	Dendrocopos_major,Poecile_palustris
204630	618	Pyrrhula_pyrrhula	0.974	1	Pyrrhula_pyrrhula
205057	761	Locustella_naevia	0.278	0	no_bird
204645	618	Sylvia_atricapilla	0.999	1	Sylvia_atricapilla
205006	761	Corvus_cornix	0.98	1	Corvus_cornix,Corvus_corone
204861	714	Fringilla_coelebs	0.968	1	Fringilla_coelebs
204820	714	Buteo_buteo	0.976	1	Buteo_buteo,Carduelis_carduelis,Turdus_merula,Parus_major
204643	618	Streptopelia_turtur	0.442	0	Fringilla_coelebs
204559	618	Corvus_corax	0.998	1	Corvus_corax,Parus_major
204936	714	Sterna_hirundo	0.122	0	Chloris_chloris,Sitta_europaea
204752	666	Pernis_apivorus	0.3	0	Fringilla_coelebs,Turdus_philomelos
204805	714	Anas_crecca	0.739	0	Pyrrhula_pyrrhula
205078	761	Oriolus_oriolus	0.994	0	Cyanistes_caeruleus
204898	714	Numenius_arquata	0.804	0	no_bird
204810	714	Anthus_spinoletta	0.248	0	Ficedula_hypoleuca
204692	666	Columba_palumbus	0.998	1	Columba_palumbus
204690	666	Columba_livia	0.146	0	no_bird
204812	714	Apus_apus	0.993	1	Turdus_merula,Apus_apus
204865	714	Gallinula_chloropus	0.979	0	no_bird
204641	618	Sterna_hirundo	0.197	0	no_bird
204618	618	Phylloscopus_collybita	0.991	1	Troglodytes_troglodytes,Phylloscopus_collybita
204822	714	Calidris_canutus	0.151	0	no_bird
204975	761	Apus_apus	1	1	Apus_apus
204750	666	Parus_major	0.994	1	Parus_major
204628	618	Prunella_modularis	0.942	0	no_bird
204838	714	Corvus_cornix	0.944	0	Cyanistes_caeruleus,Corvus_corone,Delichon_urbicum,Phylloscopus_collybita
205066	761	Melanitta_fusca	0.12	0	Cyanistes_caeruleus,Corvus_corone,Corvus_cornix
204973	761	Anthus_spinoletta	0.215	0	Parus_major
204801	714	Alauda_arvensis	0.269	0	Cyanistes_caeruleus,Parus_major
204632	618	Regulus_ignicapilla	0.994	1	Regulus_ignicapilla
204884	714	Loxia_curvirostra	0.373	0	Parus_major
204572	618	Dryobates_minor	0.904	1	Cyanistes_caeruleus,Parus_major,Fringilla_coelebs,Turdus_philomelos,Dryobates_minor
204786	666	Turdus_pilaris	0.139	0	Erithacus_rubecula,Turdus_merula,Fringilla_coelebs
204779	666	Sylvia_borin	0.266	0	Parus_major,Sylvia_atricapilla,Oriolus_oriolus,Fringilla_coelebs,Sitta_europaea
204863	714	Fulica_atra	0.838	1	Fulica_atra,Turdus_merula
204546	618	Carduelis_carduelis	0.324	1	Phylloscopus_collybita,Carduelis_carduelis
204996	761	Chroicocephalus_ridibundus	0.93	0	no_bird
204561	618	Corvus_corone	0.33	1	Corvus_corone,Parus_major,Erithacus_rubecula
204737	666	Mergus_merganser	0.108	0	no_bird
205103	761	Ptyonoprogne_rupestris	0.154	0	no_bird
204902	714	Parus_major	0.999	1	Parus_major,Fringilla_coelebs,Phylloscopus_collybita
204960	761	Accipiter_nisus	0.612	0	no_bird
205028	761	Erithacus_rubecula	0.994	1	Erithacus_rubecula,Corvus_corone,Corvus_cornix
205090	761	Phylloscopus_collybita	0.976	1	Phylloscopus_collybita
204870	714	Hippolais_icterina	0.759	0	Turdus_merula
205018	761	Delichon_urbicum	0.751	0	Turdus_merula,Dendrocopos_major
205041	761	Garrulus_glandarius	0.993	1	Turdus_philomelos,Garrulus_glandarius
204948	714	Tringa_ochropus	0.869	0	Parus_major,Corvus_corone
204598	618	Luscinia_svecica	0.27	0	Fringilla_coelebs
204911	714	Phylloscopus_collybita	0.999	1	Phylloscopus_collybita,Turdus_merula
205120	761	Sturnus_vulgaris	0.101	0	Parus_major,Corvus_corone,Corvus_cornix
204859	714	Falco_tinnunculus	0.999	1	Falco_tinnunculus
204666	666	Anas_acuta	0.263	0	no_bird
205105	761	Pyrrhula_pyrrhula	0.462	0	no_bird
205110	761	Saxicola_rubicola	0.119	0	Phoenicurus_ochruros
205032	761	Falco_tinnunculus	0.998	1	Falco_tinnunculus,Corvus_cornix,Corvus_corone,Columba_palumbus
204921	714	Poecile_montanus	0.838	1	Turdus_philomelos,Poecile_montanus
205112	761	Serinus_serinus	0.273	0	Parus_major
204657	618	Turdus_viscivorus	0.988	1	Parus_major,Turdus_viscivorus
205030	761	Falco_peregrinus	0.799	0	no_bird
204729	666	Haematopus_ostralegus	0.105	0	Sitta_europaea
204606	618	Motacilla_flava	0.101	0	Poecile_palustris
205045	761	Haematopus_ostralegus	0.355	0	no_bird
204913	714	Phylloscopus_trochilus	0.857	1	Phylloscopus_trochilus,Turdus_philomelos
204797	714	Acrocephalus_scirpaceus	0.981	1	Acrocephalus_scirpaceus
205122	761	Sylvia_borin	0.527	0	Sylvia_atricapilla
204565	618	Cuculus_canorus	0.717	1	Cuculus_canorus,Troglodytes_troglodytes,Erithacus_rubecula,Muscicapa_striata,Turdus_merula
204923	714	Prunella_modularis	0.999	1	Prunella_modularis,Erithacus_rubecula,Fringilla_coelebs
204987	761	Calidris_alpina	0.448	0	no_bird
204719	666	Ficedula_hypoleuca	0.981	1	Ficedula_hypoleuca,Turdus_merula
205101	761	Poecile_palustris	0.922	1	Poecile_palustris,Parus_major
204846	714	Cyanistes_caeruleus	0.998	1	Cyanistes_caeruleus,Turdus_merula
204678	666	Calidris_alpina	0.73	0	Erithacus_rubecula
204563	618	Corvus_monedula	0.937	1	Corvus_monedula,Fringilla_coelebs,Parus_major
205092	761	Phylloscopus_trochilus	0.867	1	Phylloscopus_trochilus,Turdus_merula,Fringilla_coelebs
204925	714	Pyrrhula_pyrrhula	0.925	1	Parus_major,Pyrrhula_pyrrhula
204872	714	Jynx_torquilla	0.65	0	no_bird
204962	761	Acrocephalus_scirpaceus	0.255	0	no_bird
204900	714	Oenanthe_oenanthe	0.179	0	no_bird
204584	618	Gallinula_chloropus	0.993	1	Gallinula_chloropus
204744	666	Nucifraga_caryocatactes	0.167	0	Fringilla_coelebs,Sitta_europaea,Turdus_philomelos
205043	761	Gavia_stellata	0.406	0	no_bird
204538	618	Anthus_trivialis	0.371	0	Troglodytes_troglodytes,Erithacus_rubecula,Turdus_philomelos
204915	714	Picus_canus	0.847	0	Cyanistes_caeruleus,Turdus_philomelos,Turdus_merula,Poecile_palustris
205000	761	Circus_cyaneus	0.172	0	Sylvia_atricapilla,Parus_major
205062	761	Luscinia_svecica	0.237	0	Sylvia_atricapilla
204636	618	Saxicola_rubicola	0.207	0	Cyanistes_caeruleus,Troglodytes_troglodytes
205015	761	Cyanistes_caeruleus	0.999	1	Cyanistes_caeruleus
204593	618	Locustella_naevia	0.116	0	Sylvia_curruca,Parus_major
204943	714	Tachybaptus_ruficollis	0.23	0	no_bird
204576	618	Erithacus_rubecula	0.999	1	Erithacus_rubecula
204589	618	Hippolais_icterina	0.175	0	Sylvia_atricapilla
204782	666	Troglodytes_troglodytes	0.998	1	Troglodytes_troglodytes,Dendrocopos_major
205025	761	Emberiza_calandra	0.508	0	Fringilla_coelebs,Parus_major
204992	761	Certhia_familiaris	0.933	1	Parus_major,Certhia_familiaris
204542	618	Branta_canadensis	0.264	0	no_bird
204749	666	Panurus_biarmicus	0.162	0	Dendrocopos_major
205108	761	Regulus_regulus	0.999	1	Regulus_regulus,Corvus_corone,Corvus_cornix
204671	666	Apus_apus	0.415	0	Cyanistes_caeruleus,Fringilla_coelebs,Dendrocopos_major,Sturnus_vulgaris,Corvus_frugilegus,Corvus_cornix,Corvus_corone
204816	714	Aythya_fuligula	0.203	0	Anas_platyrhynchos
205131	761	Turdus_merula	0.999	1	Turdus_merula
205023	761	Dryocopus_martius	0.961	0	no_bird
204724	666	Galerida_cristata	0.241	0	Erithacus_rubecula
205087	761	Phasianus_colchicus	0.732	1	Fringilla_coelebs,Phasianus_colchicus
204826	714	Charadrius_dubius	0.738	1	Charadrius_dubius
204930	714	Saxicola_rubetra	0.234	0	Fringilla_coelebs
204767	666	Rallus_aquaticus	0.374	0	Turdus_philomelos,Parus_major
204714	666	Emberiza_schoeniclus	0.109	0	Parus_major
204595	618	Loxia_curvirostra	0.905	1	Loxia_curvirostra,Cyanistes_caeruleus
205013	761	Curruca_communis	0.135	0	Columba_palumbus,Turdus_merula,Sylvia_curruca
204945	714	Tringa_erythropus	0.37	0	no_bird
204531	618	Alcedo_atthis	0.882	0	Sylvia_atricapilla,Prunella_modularis
204707	666	Dendrocopos_major	0.996	1	Dendrocopos_major,Turdus_merula
204673	666	Asio_otus	0.637	0	no_bird
204568	618	Cyanistes_caeruleus	0.998	1	Parus_major,Cyanistes_caeruleus
205133	761	Turdus_pilaris	0.983	1	Turdus_pilaris,Fringilla_coelebs
204932	714	Serinus_serinus	0.999	1	Serinus_serinus
205021	761	Dendrocoptes_medius	0.998	1	Parus_major,Dendrocoptes_medius
204756	666	Phylloscopus_collybita	0.794	1	Phylloscopus_collybita
204854	714	Emberiza_calandra	0.321	0	Erithacus_rubecula,Troglodytes_troglodytes
205011	761	Crex_crex	0.182	0	Anas_platyrhynchos
205048	761	Hirundo_rustica	0.35	0	Dendrocopos_major,Parus_major
204533	618	Anas_crecca	0.184	0	Buteo_buteo
204696	666	Corvus_frugilegus	0.32	1	Corvus_frugilegus,Corvus_corone,Corvus_cornix,Parus_major
204990	761	Carpodacus_erythrinus	0.435	0	Fringilla_coelebs
204540	618	Ardea_alba	0.125	0	Corvus_corax
204941	714	Sylvia_atricapilla	0.999	1	Sylvia_atricapilla,Turdus_merula
204591	618	Lanius_collurio	0.111	0	Sylvia_atricapilla
204918	714	Pluvialis_squatarola	0.625	0	Turdus_merula,Parus_major
204535	618	Anser_albifrons	0.174	0	Phasianus_colchicus
204780	666	Tringa_nebularia	0.149	0	no_bird
204675	666	Botaurus_stellaris	0.905	0	no_bird
205135	761	Turdus_viscivorus	0.949	0	Turdus_merula,Turdus_philomelos
205060	761	Lullula_arborea	0.61	0	Cyanistes_caeruleus,Sylvia_atricapilla
205002	761	Columba_livia	0.872	0	no_bird
204928	714	Regulus_regulus	0.953	1	Parus_major,Fringilla_coelebs,Regulus_regulus
204842	714	Coturnix_coturnix	0.95	0	no_bird
205096	761	Pluvialis_apricaria	0.57	0	no_bird
204876	714	Larus_canus	0.122	0	no_bird
204889	714	Mareca_strepera	0.968	0	no_bird
204648	618	Tringa_erythropus	0.185	0	no_bird
204611	618	Oriolus_oriolus	0.873	0	Turdus_merula,Turdus_philomelos
204966	761	Alcedo_atthis	0.853	0	Parus_major
204893	714	Motacilla_alba	0.948	1	Motacilla_alba
204774	666	Spinus_spinus	0.947	1	Spinus_spinus
205073	761	Motacilla_flava	0.671	1	Poecile_palustris,Motacilla_flava,Parus_major
204621	618	Pica_pica	0.304	0	no_bird
205116	761	Sterna_hirundo	0.286	0	no_bird
204831	714	Circus_aeruginosus	0.186	0	Phylloscopus_collybita,Turdus_merula
204895	714	Motacilla_flava	0.315	0	Passer_domesticus,Corvus_corone
204808	714	Anser_anser	0.626	0	Phylloscopus_collybita,Turdus_merula,Fringilla_coelebs
205075	761	Nucifraga_caryocatactes	0.964	0	Corvus_corone,Corvus_cornix
204602	618	Milvus_migrans	0.22	0	Erithacus_rubecula
204526	618	Acrocephalus_palustris	0.262	0	Troglodytes_troglodytes,Sylvia_atricapilla,Turdus_philomelos
204660	666	Acanthis_flammea	0.499	0	no_bird
205126	761	Tringa_nebularia	0.557	0	Columba_palumbus,Turdus_philomelos,Sylvia_curruca
204978	761	Ardea_purpurea	0.217	0	Apus_apus
204833	714	Coccothraustes_coccothraustes	0.999	1	Coccothraustes_coccothraustes
204554	618	Circus_cyaneus	0.389	0	Parus_major,Phylloscopus_collybita,Erithacus_rubecula
204625	618	Pluvialis_squatarola	0.169	0	Buteo_buteo
204662	666	Actitis_hypoleucos	0.12	0	Erithacus_rubecula
204600	618	Mareca_strepera	0.13	0	no_bird
204615	618	Phasianus_colchicus	0.274	0	Corvus_corax,Cyanistes_caeruleus
204868	714	Haematopus_ostralegus	0.73	0	Parus_major,Erithacus_rubecula,Turdus_philomelos
205036	761	Fringilla_coelebs	0.999	1	Fringilla_coelebs,Aegithalos_caudatus
204957	761	Acanthis_cabaret	0.127	0	Parus_major,Chloris_chloris
204906	714	Pernis_apivorus	0.389	0	no_bird
204613	618	Periparus_ater	0.965	1	Periparus_ater
205071	761	Motacilla_alba	0.505	1	Motacilla_alba,Cyanistes_caeruleus,Parus_major
204835	714	Columba_oenas	0.899	0	Parus_major
204891	714	Milvus_migrans	0.501	0	Turdus_merula,Luscinia_megarhynchos,Fringilla_coelebs
204687	666	Circus_cyaneus	0.153	0	no_bird
204840	714	Corvus_frugilegus	0.917	1	Corvus_cornix,Chloris_chloris,Sylvia_atricapilla,Turdus_merula,Corvus_corone,Corvus_frugilegus
204623	618	Picus_viridis	0.997	1	Picus_viridis,Sylvia_atricapilla
204983	761	Bombycilla_garrulus	0.742	0	Parus_major
204927	714	Regulus_ignicapilla	0.996	1	Regulus_ignicapilla
205069	761	Milvus_migrans	0.263	0	Cyanistes_caeruleus
205094	761	Picus_canus	0.59	1	Parus_major,Picus_canus,Columba_palumbus,Turdus_merula
204874	714	Lanius_excubitor	0.199	0	Turdus_merula,Sylvia_atricapilla,Phylloscopus_collybita
204793	714	Accipiter_nisus	0.217	0	Cyanistes_caeruleus,Turdus_philomelos
204964	761	Aegithalos_caudatus	1	1	Aegithalos_caudatus,Parus_major
204917	714	Pluvialis_apricaria	0.604	0	no_bird
204776	666	Streptopelia_turtur	0.137	0	Columba_palumbus,Parus_major,Dendrocopos_major
204789	666	Upupa_epops	0.276	0	no_bird
204582	618	Fulica_atra	0.32	0	Strix_aluco
204742	666	Motacilla_flava	0.195	0	Motacilla_cinerea
204549	618	Charadrius_dubius	0.267	0	Sylvia_atricapilla
204999	761	Circus_aeruginosus	0.15	0	Parus_major,Apus_apus,Dendrocopos_major
204653	618	Turdus_iliacus	0.967	1	Turdus_iliacus
205047	761	Hippolais_icterina	0.81	1	Hippolais_icterina
205114	761	Spatula_clypeata	0.29	0	no_bird
204524	618	Accipiter_gentilis	0.933	0	Turdus_philomelos,Dendrocopos_major,Turdus_merula
204655	618	Turdus_philomelos	0.955	1	Turdus_philomelos,Turdus_merula
204985	761	Bucephala_clangula	0.591	0	no_bird
205124	761	Tringa_erythropus	0.739	0	Periparus_ater,Sylvia_atricapilla
204567	618	Curruca_curruca	0.272	1	Parus_major,Sylvia_curruca
204708	666	Dendrocoptes_medius	1	1	Dendrocoptes_medius
204795	714	Acrocephalus_palustris	0.35	0	Acrocephalus_scirpaceus
204731	666	Linaria_cannabina	0.305	1	Linaria_cannabina
204768	666	Regulus_ignicapilla	0.994	1	Fringilla_coelebs,Regulus_ignicapilla,Dendrocopos_major,Erithacus_rubecula,Dryocopus_martius,Sturnus_vulgaris
204939	714	Strix_aluco	0.994	1	Strix_aluco
204556	618	Columba_livia	0.3	0	Cyanistes_caeruleus
205088	761	Phoenicurus_ochruros	0.92	1	Corvus_corone,Corvus_cornix,Parus_major,Phoenicurus_ochruros
205107	761	Regulus_ignicapilla	1	1	Regulus_ignicapilla,Turdus_merula
204733	666	Lophophanes_cristatus	0.53	1	Lophophanes_cristatus,Turdus_merula
205034	761	Ficedula_hypoleuca	0.999	1	Ficedula_hypoleuca
204740	666	Motacilla_alba	0.211	0	Cyanistes_caeruleus
204981	761	Aythya_ferina	0.166	0	Corvus_corone,Corvus_cornix
204791	714	Acanthis_cabaret	0.391	0	Cyanistes_caeruleus,Chloris_chloris
204904	714	Passer_montanus	0.313	0	Prunella_modularis,Turdus_merula,Passer_domesticus
204735	666	Lullula_arborea	0.157	0	Parus_major
204580	618	Fringilla_coelebs	0.977	1	Fringilla_coelebs,Sylvia_atricapilla
204651	618	Tringa_totanus	0.18	0	no_bird
205009	761	Corvus_monedula	0.936	1	Corvus_monedula
204849	714	Dendrocopos_major	0.991	1	Dendrocopos_major,Cyanistes_caeruleus
204688	666	Clanga_pomarina	0.14	0	Turdus_philomelos,Parus_major
204634	618	Riparia_riparia	0.318	0	no_bird
204882	714	Locustella_naevia	0.967	1	Sylvia_atricapilla,Turdus_merula,Locustella_naevia,Chloris_chloris
204574	618	Emberiza_citrinella	0.504	0	Cyanistes_caeruleus,Parus_major
204958	761	Acanthis_flammea	0.49	0	Regulus_regulus
204867	714	Grus_grus	0.605	0	no_bird
204814	714	Ardea_cinerea	1	1	Ardea_cinerea
204609	618	Numenius_arquata	0.401	0	Erithacus_rubecula
205051	761	Jynx_torquilla	0.223	0	Parus_major
204726	666	Garrulus_glandarius	0.982	1	Fringilla_coelebs,Garrulus_glandarius
204824	714	Certhia_brachydactyla	0.995	1	Certhia_brachydactyla,Cyanistes_caeruleus
204716	666	Falco_columbarius	0.153	0	Parus_major,Buteo_buteo
204977	761	Ardea_cinerea	0.984	0	Aegithalos_caudatus
205053	761	Larus_cachinnans	0.413	0	no_bird
204754	666	Phoenicurus_ochruros	0.951	0	Cyanistes_caeruleus
204669	666	Anser_albifrons	0.234	0	Corvus_corone
204856	714	Emberiza_schoeniclus	0.469	0	Delichon_urbicum
204807	714	Anser_albifrons	0.946	0	Turdus_merula,Turdus_philomelos,Coccothraustes_coccothraustes,Muscicapa_striata
204694	666	Corvus_cornix	0.684	1	Corvus_cornix,Corvus_corone
204880	714	Linaria_cannabina	0.975	1	Linaria_cannabina,Turdus_merula
204647	618	Tachybaptus_ruficollis	0.529	0	Erithacus_rubecula
205055	761	Larus_michahellis	0.643	0	no_bird
204571	618	Dendrocoptes_medius	0.942	1	Dendrocoptes_medius,Periparus_ater
204970	761	Anser_albifrons	0.484	0	Parus_major
204755	666	Phoenicurus_phoenicurus	0.408	0	Parus_major
204860	714	Ficedula_hypoleuca	0.996	1	Ficedula_hypoleuca
204802	714	Alcedo_atthis	0.995	1	Chloris_chloris,Alcedo_atthis
204608	618	Nucifraga_caryocatactes	0.401	0	no_bird
204695	666	Corvus_corone	0.629	1	Fringilla_coelebs,Cyanistes_caeruleus,Parus_major,Corvus_corone,Corvus_cornix
204631	618	Rallus_aquaticus	0.364	0	Turdus_philomelos
204821	714	Calidris_alpina	0.621	0	no_bird
204536	618	Anser_anser	0.101	0	Corvus_corax,Phylloscopus_collybita
204693	666	Corvus_corax	0.843	1	Corvus_corax
204959	761	Accipiter_gentilis	0.444	0	no_bird
204811	714	Anthus_trivialis	0.912	0	no_bird
205136	761	Upupa_epops	0.346	0	no_bird
204848	714	Delichon_urbicum	0.972	1	Delichon_urbicum
204689	666	Coccothraustes_coccothraustes	1	1	Coccothraustes_coccothraustes,Parus_major,Sitta_europaea
204676	666	Branta_canadensis	0.709	0	no_bird
204642	618	Streptopelia_decaocto	0.85	0	Columba_palumbus
205054	761	Larus_canus	0.329	0	no_bird
204753	666	Phasianus_colchicus	0.508	0	no_bird
204823	714	Carduelis_carduelis	0.999	1	Carduelis_carduelis
204640	618	Spinus_spinus	0.997	1	Spinus_spinus
204887	714	Luscinia_svecica	0.341	0	Phoenicurus_ochruros
204691	666	Columba_oenas	0.973	1	Columba_oenas,Poecile_palustris,Periparus_ater,Fringilla_coelebs,Coccothraustes_coccothraustes
204635	618	Saxicola_rubetra	0.113	0	Sylvia_atricapilla,Parus_major
205016	761	Cygnus_cygnus	0.904	0	no_bird
204575	618	Emberiza_schoeniclus	0.264	0	no_bird
204813	714	Ardea_alba	0.345	0	Anas_platyrhynchos
204751	666	Periparus_ater	0.553	1	Parus_major,Fringilla_coelebs,Periparus_ater
205026	761	Emberiza_citrinella	0.484	0	Parus_major,Cyanistes_caeruleus
204573	618	Dryocopus_martius	1	1	Dryocopus_martius
204668	666	Anas_platyrhynchos	0.297	0	Coccothraustes_coccothraustes,Corvus_corone,Corvus_cornix
204815	714	Aythya_ferina	0.597	0	Anas_platyrhynchos,Turdus_philomelos,Erithacus_rubecula,Pica_pica
204800	714	Aix_galericulata	0.451	0	Parus_major
204862	714	Fringilla_montifringilla	0.79	1	Fringilla_montifringilla
204825	714	Certhia_familiaris	0.756	1	Certhia_familiaris
204972	761	Anthus_pratensis	0.14	0	no_bird
204633	618	Regulus_regulus	0.996	1	Regulus_regulus,Periparus_ater
204946	714	Tringa_glareola	0.714	0	Parus_major,Erithacus_rubecula,Turdus_merula
204596	618	Lullula_arborea	0.205	0	Parus_major
204961	761	Acrocephalus_schoenobaenus	0.174	0	Parus_major,Sylvia_curruca
204709	666	Dryobates_minor	0.831	0	Fringilla_coelebs,Dendrocopos_major,Turdus_philomelos,Parus_major
204626	618	Poecile_montanus	0.937	1	Poecile_montanus
204560	618	Corvus_cornix	0.789	1	Corvus_corone,Corvus_cornix,Parus_major
205102	761	Prunella_modularis	0.932	0	Parus_major
205040	761	Gallinula_chloropus	0.972	1	Gallinula_chloropus
204616	618	Phoenicurus_ochruros	0.897	0	no_bird
204903	714	Passer_domesticus	0.89	1	Passer_domesticus
204871	714	Hirundo_rustica	0.925	0	Turdus_merula
205035	761	Ficedula_parva	0.666	0	Pica_pica,Muscicapa_striata
205091	761	Phylloscopus_sibilatrix	0.958	1	Phylloscopus_sibilatrix,Corvus_corax,Fringilla_coelebs
205121	761	Sylvia_atricapilla	0.998	1	Sylvia_atricapilla
204788	666	Turdus_viscivorus	0.993	1	Turdus_viscivorus
204910	714	Phoenicurus_phoenicurus	0.814	1	Phoenicurus_phoenicurus,Phylloscopus_collybita
204734	666	Loxia_curvirostra	0.618	1	Loxia_curvirostra,Parus_major,Cyanistes_caeruleus
204905	714	Periparus_ater	0.578	0	Parus_major
204998	761	Cinclus_cinclus	0.143	0	Cyanistes_caeruleus,Parus_major
205033	761	Ficedula_albicollis	0.881	0	Parus_major,Turdus_merula
204548	618	Certhia_familiaris	0.997	1	Parus_major,Certhia_familiaris
204920	714	Podiceps_grisegena	0.266	0	Phylloscopus_collybita,Sylvia_atricapilla,Periparus_ater,Cyanistes_caeruleus
205068	761	Merops_apiaster	0.365	0	Parus_major
204836	714	Columba_palumbus	0.998	1	Columba_palumbus,Sylvia_atricapilla
205111	761	Scolopax_rusticola	0.85	0	Parus_major
205123	761	Tachybaptus_ruficollis	0.45	0	Turdus_philomelos
205031	761	Falco_subbuteo	0.413	0	Columba_palumbus,Falco_tinnunculus
204922	714	Poecile_palustris	0.998	1	Poecile_palustris
205095	761	Picus_viridis	0.998	1	Picus_viridis,Parus_major
205008	761	Corvus_frugilegus	0.989	1	Corvus_frugilegus,Sitta_europaea
204875	714	Larus_argentatus	0.279	0	Cyanistes_caeruleus
204965	761	Alauda_arvensis	0.171	0	no_bird
205113	761	Sitta_europaea	0.998	1	Sitta_europaea,Cyanistes_caeruleus
204747	666	Oriolus_oriolus	0.994	1	Fringilla_coelebs,Erithacus_rubecula,Oriolus_oriolus,Parus_major
204587	618	Haematopus_ostralegus	0.285	0	Strix_aluco
204912	714	Phylloscopus_sibilatrix	0.685	0	Turdus_merula
204523	618	Acanthis_cabaret	0.135	0	no_bird
204896	714	Muscicapa_striata	0.982	1	Troglodytes_troglodytes,Passer_domesticus,Muscicapa_striata,Streptopelia_decaocto
205115	761	Spinus_spinus	0.723	1	Spinus_spinus,Parus_major
204963	761	Actitis_hypoleucos	0.573	0	Parus_major
205076	761	Numenius_arquata	0.858	0	Turdus_philomelos
205089	761	Phoenicurus_phoenicurus	0.936	1	Parus_major,Sylvia_atricapilla,Phoenicurus_phoenicurus,Phylloscopus_collybita
205042	761	Gavia_arctica	0.208	0	no_bird
204654	618	Turdus_merula	0.999	1	Turdus_merula
204525	618	Accipiter_nisus	0.593	0	Parus_major,Turdus_merula
205100	761	Poecile_montanus	0.697	0	Dendrocopos_major,Parus_major
204984	761	Botaurus_stellaris	0.974	0	Dendrocopos_major
204769	666	Regulus_regulus	0.939	1	Regulus_regulus
204562	618	Corvus_frugilegus	0.121	0	no_bird
205125	761	Tringa_glareola	0.381	0	Parus_major
204938	714	Streptopelia_turtur	0.559	0	Passer_domesticus,Pica_pica
205093	761	Pica_pica	0.844	0	no_bird
204873	714	Lanius_collurio	0.657	0	no_bird
204901	714	Oriolus_oriolus	0.828	0	Turdus_merula
204794	714	Acrocephalus_arundinaceus	0.401	0	no_bird
204771	666	Scolopax_rusticola	0.944	0	Erithacus_rubecula,Parus_major
204624	618	Pluvialis_apricaria	0.39	0	Turdus_philomelos
204555	618	Coccothraustes_coccothraustes	1	1	Coccothraustes_coccothraustes,Cyanistes_caeruleus,Parus_major,Sitta_europaea
204809	714	Anthus_pratensis	0.255	0	no_bird
204614	618	Pernis_apivorus	0.576	0	Cyanistes_caeruleus
204667	666	Anas_crecca	0.172	0	no_bird
204952	714	Turdus_merula	0.999	1	Parus_major,Streptopelia_decaocto,Pica_pica,Turdus_merula
204736	666	Luscinia_megarhynchos	0.359	0	Fringilla_coelebs,Cuculus_canorus
204682	666	Certhia_familiaris	0.993	1	Parus_major,Certhia_familiaris
204834	714	Columba_livia	0.868	0	Regulus_ignicapilla,Erithacus_rubecula,Chloris_chloris,Turdus_merula,Passer_domesticus
204888	714	Mareca_penelope	0.614	0	Cyanistes_caeruleus
204649	618	Tringa_nebularia	0.399	0	Pyrrhula_pyrrhula
204553	618	Circus_aeruginosus	0.818	0	Strix_aluco
204847	714	Cygnus_olor	0.204	0	no_bird
204680	666	Carduelis_carduelis	0.291	1	Carduelis_carduelis,Turdus_philomelos
204775	666	Streptopelia_decaocto	0.706	0	Columba_palumbus,Chloris_chloris,Parus_major
204950	714	Troglodytes_troglodytes	1	1	Troglodytes_troglodytes
204551	618	Chloris_chloris	0.869	0	Erithacus_rubecula,Fringilla_coelebs
204773	666	Sitta_europaea	0.997	1	Sitta_europaea
204894	714	Motacilla_cinerea	0.956	0	Sylvia_atricapilla,Troglodytes_troglodytes,Turdus_merula
204607	618	Muscicapa_striata	0.916	1	Sylvia_atricapilla,Muscicapa_striata,Parus_major
205074	761	Muscicapa_striata	0.992	1	Muscicapa_striata
204869	714	Haliaeetus_albicilla	0.679	0	Erithacus_rubecula,Streptopelia_decaocto,Columba_palumbus,Dendrocoptes_medius,Dendrocopos_major
204656	618	Turdus_pilaris	0.554	0	no_bird
204979	761	Asio_otus	0.636	0	no_bird
204986	761	Buteo_buteo	0.889	0	Turdus_merula
204796	714	Acrocephalus_schoenobaenus	0.777	0	no_bird
204937	714	Streptopelia_decaocto	0.995	1	Streptopelia_decaocto
204702	666	Curruca_nisoria	0.15	0	Fringilla_coelebs,Cyanistes_caeruleus
204760	666	Picus_viridis	0.995	1	Poecile_palustris,Picus_viridis
204855	714	Emberiza_citrinella	0.426	0	Parus_major,Cyanistes_caeruleus
205109	761	Remiz_pendulinus	0.367	0	Spinus_spinus,Sturnus_vulgaris
205080	761	Panurus_biarmicus	0.22	0	Dendrocopos_major
204853	714	Egretta_garzetta	0.29	0	no_bird
204588	618	Haliaeetus_albicilla	0.134	0	Fringilla_coelebs,Turdus_merula
204534	618	Anas_platyrhynchos	0.53	0	no_bird
204748	666	Pandion_haliaetus	0.123	0	Cyanistes_caeruleus
204711	666	Egretta_garzetta	0.543	0	no_bird
205134	761	Turdus_torquatus	0.565	0	Turdus_merula,Cyanistes_caeruleus
204674	666	Athene_noctua	0.5	0	no_bird
205007	761	Corvus_corone	0.966	1	Corvus_corone,Corvus_cornix
204721	666	Fringilla_coelebs	1	1	Fringilla_coelebs
205056	761	Locustella_luscinioides	0.858	0	Corvus_corax
204851	714	Dryobates_minor	0.718	1	Phylloscopus_collybita,Turdus_merula,Columba_palumbus,Dryobates_minor
204713	666	Emberiza_citrinella	0.826	0	Cyanistes_caeruleus
205014	761	Curruca_curruca	0.944	1	Sylvia_curruca
205067	761	Mergus_merganser	0.163	0	no_bird
204929	714	Riparia_riparia	0.183	0	Delichon_urbicum
204997	761	Ciconia_ciconia	0.291	0	no_bird
204547	618	Certhia_brachydactyla	0.805	0	Phylloscopus_sibilatrix
204787	666	Turdus_torquatus	0.186	0	Turdus_philomelos
204919	714	Podiceps_cristatus	0.334	0	Passer_domesticus,Cyanistes_caeruleus
205024	761	Egretta_garzetta	0.619	0	Corvus_frugilegus,Corvus_corone,Corvus_cornix
204723	666	Fulica_atra	0.374	0	Fringilla_coelebs
205082	761	Passer_domesticus	0.361	0	Dendrocopos_major
205049	761	Ichthyaetus_melanocephalus	0.385	0	no_bird
204725	666	Gallinula_chloropus	0.344	0	no_bird
204569	618	Delichon_urbicum	0.13	0	no_bird
204762	666	Pluvialis_squatarola	0.45	0	no_bird
204700	666	Curruca_communis	0.178	0	Fringilla_coelebs
204715	666	Erithacus_rubecula	0.994	1	Erithacus_rubecula,Phylloscopus_collybita
204594	618	Lophophanes_cristatus	1	1	Lophophanes_cristatus
204944	714	Tadorna_tadorna	0.124	0	no_bird

## Sheet: TableS2
Supplementary Table 2. Contributions of species with different trait values to vocalising bird communities in urban green spaces vs. more pristine habitats.
Wilcoxon signed rank tests (as applied to the paired two sample case) of the relative contribution of species with different trait values to vocalising bird communities in urban green spaces vs. more pristine habitats. Shown are the results for 36 site pairs, with column ”Direction” showing the sign of the difference across site pairs. Stars show the statistical significance of the difference bas…
trait	direction	raw.pvalue	significance1	adj.pvalue	significance2
habitat.Coastal	nat<urb	0.312032	-	1	-
habitat.Desert	nat<urb	0.5	-	1	-
habitat.Forest	nat>urb	0.0100268	*	0.245	-
habitat.Grassland	nat<urb	0.0588843	-	1	-
habitat.HumanModified	nat<urb	9.17178e-07	***	3.2095e-05	***
habitat.Marine	nat<urb	0.276808	-	1	-
habitat.NA	nat>urb	0.5	-	1	-
habitat.Riverine	nat<urb	0.140131	-	1	-
habitat.Rock	nat<urb	0.0215575	*	0.432	-
habitat.Shrubland	nat<urb	0.271758	-	1	-
habitat.Wetland	nat<urb	0.0884078	-	1	-
habitat.Woodland	nat<urb	0.0598799	-	1	-
habitat_density.1	nat>urb	0.00979713	**	0.245	-
habitat_density.2	nat<urb	0.101506	-	1	-
habitat_density.3	nat<urb	0.00139193	**	0.03892	*
migration.1	nat>urb	0.410979	-	1	-
migration.2	nat<urb	0.173061	-	1	-
migration.3	nat>urb	0.465996	-	1	-
trophic_level.Carnivore	nat>urb	6.31607e-05	***	0.0020224	**
trophic_level.Herbivore	nat<urb	1.16347e-05	***	0.0003944	***
trophic_level.Omnivore	nat<urb	0.0167199	*	0.3674	-
trophic_niche.Aquaticpredator	nat<urb	0.210683	-	1	-
trophic_niche.Frugivore	nat>urb	0.330173	-	1	-
trophic_niche.Granivore	nat<urb	0.000250176	***	0.00775	**
trophic_niche.Herbivoreaquatic	nat<urb	0.00554583	**	0.1443	-
trophic_niche.Herbivoreterrestrial	nat<urb	0.244891	-	1	-
trophic_niche.Invertivore	nat>urb	0.000435404	***	0.01305	*
trophic_niche.Nectarivore	nat>urb	0.363143	-	1	-
trophic_niche.Omnivore	nat<urb	3.90355e-05	***	0.001287	**
trophic_niche.Vertivore	nat>urb	0.0218275	*	0.432	-
primary_lifestyle.Aerial	nat<urb	0.0106882	*	0.2461	-
primary_lifestyle.Aquatic	nat<urb	0.059575	-	1	-
primary_lifestyle.Generalist	nat<urb	0.000511692	***	0.014848	*
primary_lifestyle.Insessorial	nat>urb	0.00195118	**	0.05265	-
primary_lifestyle.Terrestrial	nat<urb	0.0188785	*	0.3969	-

## Sheet: Table S3
Supplementary Table 3. A list of study sites and their locations.
For each site, we provide the site code (SITE); the name of the site (NAME); the latitude and longitude (as decimal degrees); the type of the site (see Materials for an explanation of the study design and site types); the country or territory of the site; the Human Footprint Index of the site (HFI); the elevation as metres above mean sea level; the annual mean temperature in Celsius (MeanTemp); t…
SITE	NAME	LATITUDE	LONGITUDE	TYPE	TERRITORY	HFI	elevation	MeanTemp	Precipitation	counts	days
669	Auckland_Natural	-36.917	174.603	Natural	New Zealand	19.8	83	15.4	1330.9	6840	293
764	Auckland_Urban	-36.863	174.828	Urban	New Zealand	31.1	34	15.65	1224.4	4405	155
657	Perth_Natural	-32.333	115.909	Natural	Australia	4.6	21	18.15	843.4	14433	339
752	Perth_Urban	-31.961	115.831	Urban	Australia	38.5	49	18.41	780.7	10062	342
699	Cordoba_Urban	-31.385	-64.25	Urban	Argentina	32.4	430	17.21	933.7	3998	170
602	Cordoba_Natural	-31.165	-64.344	Natural	Argentina	13.6	852	14.94	1185.3	8014	300
709	Armidale_Urban	-30.483	151.644	Urban	Australia	18.9	1053	13.02	777.1	9934	366
613	Armidale_Natural	-30.415	151.637	Natural	Australia	3	1187	11.96	844.1	13605	329
688	Durban_Natural	-29.631	30.991	Natural	South Africa	22.6	185	20.25	994.3	8495	331
646	Tucuman_Natural	-26.771	-65.327	Natural	Argentina	16	787	17.25	1542.5	8721	325
676	Telperion_Natural	-25.696	29.023	Natural	South Africa	8.2	1341	17.5	710	7489	321
1006	AHL	-24.763	46.86	madagascar	Madagascar	9	257	21.07	2415.5	7565	250
1003	BZM	-23.654	44.629	madagascar	Madagascar	11.2	143	25.55	526.9	2314	104
1002	ZVB	-22.887	44.693	madagascar	Madagascar	11.5	801	21.31	854.1	6575	279
1004	MKA	-22.822	43.515	madagascar	Madagascar	6	111	24.43	531.6	5375	225
738	CamposDoJordao_Urban	-22.731	-45.597	Urban	Brazil	28.9	1656	14.94	2206	6617	287
642	CamposDoJordao_Natural	-22.694	-45.476	Natural	Brazil	7	1605	15.21	2130.8	4818	190
1001	ISL	-22.54	45.379	madagascar	Madagascar	4.7	868	20.51	1071.5	9858	304
1144	RioDeJaneiro_Urban	-22.406	-42.429	Urban	Brazil	3	882	18.72	2452.1	4453	193
1143	RioDeJaneiro_Natural	-22.377	-42.498	Natural	Brazil	10	1380	16.31	2405.8	7746	324
986	KRM	-20.772	44.11	madagascar	Madagascar	2	34	25.84	681	6977	279
985	CNF	-20.069	44.66	madagascar	Madagascar	4	57	25.93	984.1	7130	302
989	ATV	-18.867	48.293	madagascar	Madagascar	3	1011	18.27	2059	8052	320
988	AZB	-18.413	47.943	madagascar	Madagascar	5	1320	17.21	1685.2	2613	116
987	ABT	-18.197	47.284	madagascar	Madagascar	14	1592	16.11	2086.6	2738	117
992	ALV	-17.705	49.457	madagascar	Madagascar	10.6	47	23.79	3910	6408	272
999	MNN7	-16.48	49.746	madagascar_hierarchical	Madagascar	4	331	22.29	4044	3350	154
996	MNN4	-16.476	49.746	madagascar_hierarchical	Madagascar	4	344	22.26	4049.3	2304	101
983	NRK	-16.449	45.383	madagascar	Madagascar	6	145	25.75	1536	3913	169
982	BBL	-16.029	45.257	madagascar	Madagascar	3	55	25.99	1624	4371	186
965	DRN	-13.199	49.706	madagascar	Madagascar	7.2	153	24.56	1128.1	5823	236
963	ANK	-12.955	49.135	madagascar	Madagascar	9	118	25.48	1600.5	8423	335
717	Peru_Urban	-9.629	-74.974	Urban	Peru	3	208	25.49	2246.1	10123	336
621	Peru_Natural	-9.618	-74.936	Natural	Peru	2	232	25.45	2166	19460	348
1145	Natal_Natural	-6.089	-35.185	Natural	Brazil	8.4	56	25.96	1270.6	7908	323
1146	Natal_Urban	-5.812	-35.192	Urban	Brazil	32.3	72	25.75	1532.5	6932	303
603	Ecuador_Natural	-0.645	-76.152	Natural	Ecuador	3.7	228	24.88	3084.4	6611	171
1203	Egerton_Urban	-0.372	35.935	Urban	Kenya	16.5	2242	16.37	1122.4	7215	314
1181	SaoTomePrincipe_Urban	0.336	6.65	Urban	Sao Tome and Principe	14.9	324	24.6	1369.6	4532	194
662	Yataros_Natural	5.789	-73.549	Natural	Colombia	7	2333	14.91	1977.1	8000	298
759	Chiapas_Urban	16.839	-93.442	Urban	Mexico	5	840	21.59	1471.7	4250	129
735	ChiayiCity_Urban	23.485	120.472	Urban	Taiwan	36	70	23.14	2705.1	6257	244
639	ChiayiCity_Natural	23.62	120.619	Natural	Taiwan	15.6	411	21.56	3831.1	8140	345
751	BajaCaliforniaSur_Urban	23.803	-110.107	Urban	Mexico	7.3	487	22.33	390.6	5237	165
656	BajaCaliforniaSur_Natural	23.984	-110.201	Natural	Mexico	6	376	23.14	305.3	9732	253
707	Louisiana_Urban	30.36	-91.132	Urban	USA	34.9	9	19.72	1857	2920	124
611	Louisiana_Natural	30.41	-91.619	Natural	USA	3	16	19.66	1707	2952	122
630	Israel_Natural	30.596	34.906	Natural	Israel	10	493	19.41	87.2	14562	360
726	Israel_Urban	30.61	34.805	Urban	Israel	31.2	827	17.41	101.6	4802	213
711	Lebanon_Urban	33.913	35.742	Urban	Lebanon	37	1183	12.9	1214.2	6771	286
615	Lebanon_Natural	34.149	35.828	Natural	Lebanon	10.7	1625	10.39	1526.4	7049	298
617	Malakand_Natural	34.583	71.842	Natural	Pakistan	16	847	18.97	842.4	6161	261
745	Kyoto_Urban	35.275	135.573	Urban	Japan	10	260	14.14	2037.6	5207	218
649	Kyoto_Natural	35.309	135.717	Natural	Japan	7.7	445	13.23	2549.3	10156	246
643	Donana_Natural	37.024	-6.553	Natural	Spain	25.9	35	18.15	659.1	6228	264
739	Donana_Urban	37.263	-6.518	Urban	Spain	31	76	18.25	638.3	7726	324
614	StLouis_Natural	38.525	-90.555	Natural	USA	36.7	207	13.26	1145.9	10440	334
710	StLouis_Urban	38.637	-90.3	Urban	USA	37.9	174	13.35	1145.6	6801	259
750	Lisbon_Urban	38.739	-9.184	Urban	Portugal	44.2	132	15.83	755.4	7424	313
655	Lisbon_Natural	38.814	-8.806	Natural	Portugal	13	38	16.55	670.5	12370	331
659	Valencia_Natural	39.326	-0.304	Natural	Spain	28.2	1	18.16	545.6	2517	107
718	BaixoSabor_Urban	41.215	-6.967	Urban	Portugal	6.2	549	13.62	708.6	10842	359
622	BaixoSabor_Natural	41.496	-6.489	Natural	Portugal	2.1	620	13.37	748.6	15328	360
737	Termoli_Urban	42.001	14.995	Urban	Italy	44.9	24	16.51	479	6274	248
641	Termoli_Natural	42.034	14.856	Natural	Italy	36.8	7	16.35	478.3	9235	298
671	Guelph_Natural	43.51	-79.99	Natural	Canada	28.3	311	7.75	959.5	9931	345
766	Guelph_Urban	43.537	-80.205	Urban	Canada	42.2	338	7.45	899.1	12748	346
624	LagoMaggiore_Natural	45.734	8.544	Natural	Italy	37.7	312	12.76	1444	9412	344
720	LagoMaggiore_Urban	45.926	8.563	Urban	Italy	34.9	222	13.33	1593.9	15077	353
600	Moncton_Natural	46.216	-64.765	Natural	Canada	13.6	66	5.78	1307.3	7345	258
747	Tirol_Urban	47.287	11.516	Urban	Austria	42.1	606	9.26	985.4	15680	365
627	Tours_Natural	47.329	0.789	Natural	France	24	101	11.85	721.8	12008	353
651	Tirol_Natural	47.333	11.457	Natural	Austria	8.2	1763	0.5	1837.6	9907	344
723	Tours_Urban	47.352	0.703	Urban	France	46	86	11.85	690.5	18441	364
595	Berchtesgaden_Natural	47.598	12.839	Natural	Germany	7	888	6.2	2296.1	5973	197
692	Berchtesgaden_Urban	47.626	12.991	Urban	Germany	32.9	597	8.01	1506.5	6951	251
619	Zobelboden_Natural	47.843	14.443	Natural	Austria	5	834	6.87	1285.8	9904	221
715	Zobelboden_Urban	47.884	14.266	Urban	Austria	6	477	8.73	1213.3	8179	345
633	Paimpont_Natural	48.005	-2.228	Natural	France	4.5	167	10.99	972.8	11407	335
729	Paimpont_Urban	48.112	-1.68	Urban	France	46	44	11.57	761	7630	299
666	Vienna_Natural	48.175	16.25	Natural	Austria	30.9	339	9.63	682.7	10752	361
761	Vienna_Urban	48.19	16.383	Urban	Austria	45.4	197	10.42	628.7	15178	364
623	Czechia_Natural	48.862	14.284	Natural	Czechia	7.4	1016	5.64	892.2	10821	362
1061	Bavarian-National-Forest_Natural	48.929	13.371	Natural	Germany	10	861	6.17	1523.9	6963	286
719	Czechia_Urban	48.976	14.446	Urban	Czechia	35.3	396	9.01	606.8	14221	360
1062	Bavarian-National-Forest_Urban	49.025	13.234	Urban	Germany	40.5	593	7.43	1329	7554	319
744	HunsruckHochwald_Urban	49.608	7.172	Urban	Germany	35.3	349	9.05	882.3	8101	321
648	HunsruckHochwald_Natural	49.715	7.038	Natural	Germany	7.3	596	7.73	992.1	14281	331
690	Wurzburg_Urban	49.78	9.97	Urban	Germany	32.9	277	9.35	607	8600	339
593	Wurzburg_Natural	49.949	10.561	Natural	Germany	9.3	424	8.59	758.5	15570	362
714	RhineMain_Urban	50.198	9.186	Urban	Germany	37.4	134	9.97	877.1	10082	347
618	RhineMain_Natural	50.262	9.464	Natural	Germany	8	480	8.07	1047.9	11108	324
732	Bialowieza_Urban	52.706	23.85	Urban	Poland	15.4	165	7.55	628.3	10586	354
636	Bialowieza_Natural	52.72	23.91	Natural	Poland	9.7	178	7.45	638.3	15412	360
793	Linne	56.618	16.498	Nordic	Sweden	22.4	42	7.65	551.7	20829	366
799	Bolmen	56.949	13.597	Nordic	Sweden	9.4	156	6.73	956.5	21115	365
796	Asa	57.156	14.771	Nordic	Sweden	7.8	200	6.38	760.7	25401	354
598	Tartu_Natural	58.302	26.55	Natural	Estonia	19.1	69	5.8	716.2	8448	354
695	Tartu_Urban	58.362	26.679	Urban	Estonia	35.2	77	5.77	700.7	7635	321
801	Skogaryd	58.363	12.148	Nordic	Sweden	6.4	86	7.01	934.1	21765	366
382	Grimsoe	59.73	15.472	Nordic	Sweden	4.3	119	5.81	774.3	22730	352
797	Erken	59.834	18.632	Nordic	Sweden	7.3	22	6.29	627.9	22633	341
844	UA4	59.883	17.325	Nordic_Hierarchical	Sweden	17.9	59	5.95	650.7	16571	360
843	UA3	59.929	17.272	Nordic_Hierarchical	Sweden	6	58	5.85	665.2	16274	352
847	UA7	59.93	17.348	Nordic_Hierarchical	Sweden	6.3	59	5.9	668.4	16638	352
841	UA1	59.932	17.355	Nordic_Hierarchical	Sweden	7.2	59	5.86	668.8	16763	362
783	Fetsund	59.933	11.162	Nordic	Norway	42.3	134	6.02	823.6	15949	358
845	UA5	59.935	17.354	Nordic_Hierarchical	Sweden	7.1	62	5.85	668.8	17318	364
792	Seili	60.24	21.96	Nordic	Finland	7	14	5.75	683	20330	359
857	SH3	60.339	16.581	Nordic_Hierarchical	Sweden	6.7	126	5.53	735.5	15535	356
856	SH2	60.34	16.496	Nordic_Hierarchical	Sweden	4.2	154	5.37	739.5	14607	359
861	SH7	60.381	16.52	Nordic_Hierarchical	Sweden	4	150	5.33	737.1	15405	365
859	SH5	60.383	16.511	Nordic_Hierarchical	Sweden	4	152	5.32	732.8	16184	365
855	SH1	60.384	16.517	Nordic_Hierarchical	Sweden	4	157	5.29	735.7	15851	365
852	HT5	60.416	17.572	Nordic_Hierarchical	Sweden	6.3	34	6.03	662.3	16030	365
848	HT1	60.417	17.565	Nordic_Hierarchical	Sweden	5.2	38	5.99	664	15808	364
854	HT7	60.421	17.568	Nordic_Hierarchical	Sweden	5.1	35	6.01	663.4	15530	365
850	HT3	60.43	17.673	Nordic_Hierarchical	Sweden	3	32	6.05	659	15982	365
851	HT4	60.458	17.604	Nordic_Hierarchical	Sweden	10.6	24	6.05	651.9	15381	358
790	Lammi	61.056	25.05	Nordic	Finland	13.8	138	4.44	704.6	21632	365
786	Hyytiala	61.847	24.297	Nordic	Finland	5	181	3.85	719.3	24950	365
1161	Faroe_Natural	61.988	-6.975	Natural	Faroe Islands	7	52	6.93	1813.6	5226	224
1162	Faroe_Urban	62.024	-6.765	Urban	Faroe Islands	30.8	32	6.84	2034.2	7867	329
779	Yellowknife_Urban	62.453	-114.36	Urban	Canada	32.8	181	-4.15	391.7	12661	360
686	Yellowknife_Natural	62.557	-114	Natural	Canada	7.7	224	-4.45	396.7	8182	340
789	Konnevesi	62.617	26.347	Nordic	Finland	14.7	103	3.62	726.9	5608	178
788	Trondheim	63.437	10.269	Nordic	Norway	25.7	317	4.68	1342.9	26241	366
753	Iceland_Urban	64.137	-21.766	Urban	Iceland	36.2	64	4.55	1381.3	12621	355
800	Svartberget	64.245	19.769	Nordic	Sweden	2.7	233	2.43	751.4	15783	354
658	Iceland_Natural	64.559	-21.784	Natural	Iceland	8	9	4.33	1594.1	7093	309
791	Kiiminki	65.146	25.837	Nordic	Finland	14.8	52	2.35	728.2	25881	365
794	Oulanka	66.372	29.314	Nordic	Finland	6.9	185	0.51	748.4	26502	366
371	Vaerrioe	67.751	29.605	Nordic	Finland	0	366	-0.79	819.5	13899	341
652	Toolik_Natural	68.64	-149.576	Natural	USA	6.3	732	-9.86	457.4	17942	366
802	Kilpisjarvi	68.982	20.934	Nordic	Finland	5.5	541	-1.28	666.5	22579	366
677	CambridgeBay_Natural	69.129	-105.082	Natural	Canada	12.7	15	-13.45	243.2	1933	65
610	Zackenberg_Natural	74.476	-20.584	Natural	Greenland	0	39	-11.28	336	6039	101
1201	NEGreenland	75.146	-19.718	Natural	Greenland	0	35	-10.73	362.2	977	26
1321	NyAlesund	78.943	11.824	Natural	Svalbard	0	26	-5.5	604.8	450	21
